# Supplementary material for: Knowledge on tuberculosis and utilization of DOTS service by tuberculosis patients in Lalitpur District, Nepal
Source: PLoS One. 2021 Jan 25;16(1):e0245686. doi: 10.1371/journal.pone.0245686 (PMC7833137; doi:10.1371/journal.pone.0245686)
Supplement: S1 Data — (ZIP) [file pone.0245686.s001.zip]

Archive with 5 entries (4 files):
- S1_Data/
- S1_Data/Dataset_knowledge_TB_DOTS.csv
- S1_Data/TB_Knowledge_DOTS_Utilization.sav
- S1_Data/tools for TB _English_version.pdf
- S1_Data/Tool_Nepali_version.pdf
