# Supplementary material for: Knowledge on tuberculosis and utilization of DOTS service by tuberculosis patients in Lalitpur District, Nepal
Source: PLoS One. 2021 Jan 25;16(1):e0245686. doi: 10.1371/journal.pone.0245686 (PMC7833137; doi:10.1371/journal.pone.0245686)
Supplement: S1 Data — (ZIP) [file pone.0245686.s001.zip › S1_Data/Dataset_knowledge_TB_DOTS.csv]

ID	Age	gen	Marital	Edu	occ	Income	Family	ethinicity	RESIDENCE	Knw_TB	Cause_TB	TB_Comni	Know_signSympt	Untensile	Cover_mouth	CURED_med	Duration_Med	RELAPSED_CURED	Knowledge_TB	intialUtilized	ContiUtilized	DOTS_utlized
1	4	1	1	1	2	1	2	1	0	1	1	1	0	0	1	1	2	0	1	1	1	1
2	4	1	1	1	2	1	2	1	0	1	1	0	0	1	1	1	2	1	1	1	1	1
3	4	1	1	1	2	1	2	1	0	1	1	0	1	1	0	1	2	0	1	1	1	1
4	4	1	1	1	2	1	2	1	0	1	1	0	0	1	0	1	2	1	1	0	1	0
5	4	1	1	1	2	1	2	2	0	1	1	0	1	1	0	1	2	0	1	1	1	1
6	3	1	1	0	3	1	2	1	0	1	1	1	1	2	0	1	2	0	1	1	1	1
7	3	1	1	0	2	1	2	1	0	1	1	0	1	2	0	1	2	0	1	1	1	1
8	3	1	1	0	2	1	2	1	0	1	0	1	1	2	0	1	2	0	1	1	1	1
9	4	1	1	1	2	3	2	1	0	1	1	0	1	2	1	1	2	1	1	1	1	1
10	1	1	1	0	2	3	2	1	0	1	1	0	0	2	1	1	2	0	1	1	1	1
11	1	1	1	0	2	3	2	1	0	1	1	0	0	2	1	1	2	0	1	1	1	1
12	1	1	1	0	2	3	2	1	0	1	1	0	0	2	1	1	2	0	1	1	1	1
13	3	1	1	1	3	1	2	1	0	1	1	0	1	2	1	1	2	1	1	1	1	1
14	4	2	1	0	2	1	2	1	0	1	1	0	1	2	1	1	2	1	1	1	1	1
15	4	2	0	0	0	1	2	1	0	1	0	1	1	1	1	1	2	1	1	1	1	1
16	4	2	1	0	2	2	2	1	0	1	0	1	0	1	1	1	2	1	1	1	1	1
17	4	2	0	0	2	1	2	1	0	1	0	1	1	1	1	1	2	1	1	1	1	1
18	4	2	1	0	3	3	2	2	1	1	0	1	1	1	1	1	2	1	1	1	1	1
19	4	2	1	0	3	1	1	2	1	1	0	1	1	1	1	1	2	1	1	1	1	1
20	4	2	0	0	3	3	1	1	1	1	0	0	1	1	1	1	2	1	1	1	1	1
21	4	2	1	0	2	3	1	1	1	1	1	1	1	1	0	1	2	1	1	1	1	1
22	4	2	1	0	3	2	1	1	1	1	1	1	1	1	0	1	2	1	1	1	1	1
23	4	2	1	0	2	3	1	1	1	1	1	1	1	1	0	1	2	1	1	1	1	1
24	4	2	0	0	2	3	1	1	1	1	1	1	1	1	0	1	2	1	1	1	1	1
25	2	2	1	1	2	3	1	1	0	1	1	1	1	1	0	1	2	1	1	1	1	1
26	4	2	1	0	3	1	1	1	0	1	1	0	0	2	0	1	2	1	1	1	1	1
27	2	2	1	1	2	3	1	1	0	1	1	1	1	2	1	1	2	1	1	1	1	1
28	4	2	1	0	0	1	1	1	0	1	1	1	1	2	1	1	2	1	1	1	1	1
29	2	2	0	1	1	1	1	1	0	1	1	0	1	2	1	1	2	1	1	1	1	1
30	4	2	0	0	3	1	1	1	0	1	0	1	1	2	1	1	2	1	1	1	1	1
31	1	2	1	0	0	1	1	1	0	1	0	1	1	2	1	1	2	1	1	1	1	1
32	3	2	1	1	0	1	1	1	1	1	0	0	1	2	1	1	2	1	1	1	1	1
33	3	2	1	1	0	1	1	1	1	1	0	1	1	2	1	1	2	1	1	1	1	1
34	3	2	0	1	2	3	1	1	1	1	1	0	1	2	1	1	2	1	1	1	1	1
35	3	2	1	1	3	3	1	1	1	1	1	0	0	2	1	1	2	1	1	1	1	1
36	3	2	0	1	2	2	1	1	1	1	1	0	1	2	1	1	2	1	1	1	1	1
37	3	2	1	1	2	2	1	1	1	1	0	1	1	2	1	1	2	1	1	1	1	1
38	3	2	0	1	2	2	1	1	0	1	0	1	1	2	1	1	2	1	1	1	1	1
39	3	2	0	1	0	3	1	1	0	1	1	1	1	2	1	1	2	1	1	1	1	1
40	3	2	1	1	2	3	2	1	0	1	0	1	1	2	1	1	2	1	1	1	1	1
41	3	1	0	1	2	1	2	1	0	1	0	1	1	2	1	1	2	0	1	1	1	1
42	3	2	1	1	3	3	2	1	0	1	1	1	1	2	1	1	2	0	1	1	1	1
43	3	2	0	1	2	1	2	1	0	1	0	1	1	2	1	1	2	0	1	1	1	1
44	3	1	1	1	3	3	2	1	0	1	0	1	1	2	1	1	2	0	1	1	1	1
45	3	2	0	1	2	1	2	1	0	1	0	1	1	2	1	1	2	0	1	1	1	1
46	3	2	1	1	2	3	2	1	0	1	1	1	1	2	1	1	2	0	1	1	1	1
47	3	2	0	1	2	1	2	1	0	1	1	1	1	2	1	1	2	0	1	1	1	1
48	3	1	1	1	2	1	2	1	0	1	1	1	1	2	1	1	2	0	1	1	1	1
49	3	1	1	1	3	1	2	2	0	1	0	1	1	2	1	1	2	0	1	1	1	1
50	3	1	1	1	3	1	2	1	0	1	1	1	1	2	1	1	2	0	1	1	1	1
51	3	1	1	1	2	1	2	1	0	1	0	1	1	2	1	1	2	0	1	1	1	1
52	3	1	1	1	2	1	2	1	0	1	1	1	0	2	1	1	2	0	1	1	1	1
53	3	1	1	1	3	1	2	1	0	1	0	1	1	2	1	1	2	1	1	1	1	1
54	3	1	1	1	3	1	2	1	0	1	1	1	1	2	1	1	2	1	1	1	1	1
55	3	2	0	1	1	1	2	1	0	1	1	1	1	2	0	1	2	1	1	1	1	1
56	3	2	1	1	0	1	2	1	0	1	1	1	1	2	0	1	2	1	1	1	1	1
57	3	1	1	1	0	1	2	1	0	1	1	1	1	2	0	1	2	1	1	1	1	1
58	3	2	0	1	2	2	1	2	0	1	1	1	0	2	0	2	2	1	1	0	1	0
59	3	1	1	1	0	2	1	2	0	1	1	1	1	2	1	1	2	0	1	1	1	1
60	4	1	1	0	0	1	2	2	0	1	1	1	1	2	1	1	2	0	1	1	1	1
61	3	1	1	1	2	1	2	2	0	1	1	1	1	2	1	1	2	0	1	1	1	1
62	4	1	0	1	2	1	2	2	1	1	1	1	1	1	1	1	2	1	1	1	1	1
63	1	2	1	1	3	2	1	2	1	1	1	1	1	1	1	1	2	0	1	1	1	1
64	3	2	1	0	2	2	2	2	1	1	1	1	1	1	1	1	2	1	1	1	1	1
65	3	2	0	0	2	2	1	2	1	1	1	1	1	1	1	1	2	0	1	1	1	1
66	3	2	1	0	3	2	2	2	1	1	1	1	1	1	1	1	2	0	1	1	1	1
67	2	2	0	1	2	2	2	1	1	1	1	1	1	1	1	1	2	1	1	1	1	1
68	2	1	1	1	2	2	2	1	1	1	1	1	1	1	1	1	2	1	1	1	1	1
69	2	1	1	1	2	2	2	2	0	1	1	1	1	1	1	1	2	1	1	1	1	1
70	2	1	1	1	3	2	1	2	0	1	1	1	1	1	1	1	2	1	1	1	1	1
71	2	1	1	1	3	3	2	2	0	1	1	1	1	1	1	1	2	1	1	1	1	1
72	2	1	1	1	0	2	2	2	0	1	1	1	0	2	0	1	2	1	1	1	1	1
73	2	1	1	1	0	1	2	2	0	1	1	1	1	2	0	1	2	1	1	1	1	1
74	2	1	1	1	2	1	2	2	0	1	1	1	0	1	0	1	2	1	1	1	1	1
75	2	1	1	1	2	1	2	2	0	1	1	1	0	1	1	1	2	1	1	1	1	1
76	2	1	1	1	2	1	2	2	0	1	1	1	0	1	1	1	2	1	1	1	1	1
77	2	1	1	1	2	1	2	2	0	1	1	1	0	1	1	1	2	1	1	1	1	1
78	2	1	1	1	2	1	2	2	0	1	1	1	0	1	1	1	2	1	1	1	1	1
79	2	1	1	1	2	1	2	2	0	1	1	1	0	1	1	1	2	1	1	1	1	1
80	2	2	1	1	1	1	2	2	1	1	1	1	0	1	1	1	2	1	1	1	1	1
81	2	2	1	1	1	1	2	2	1	1	1	1	1	1	1	1	2	1	1	1	1	1
82	2	2	0	1	3	1	2	2	1	1	1	1	0	1	1	1	2	1	1	1	1	1
83	2	2	1	1	3	1	2	2	0	1	1	1	1	1	1	1	2	1	1	1	1	1
84	2	2	1	1	0	1	2	2	0	1	1	1	0	1	1	1	2	1	1	1	1	1
85	1	2	1	0	0	1	2	2	0	1	1	1	0	1	1	1	2	1	1	1	1	1
86	4	2	1	0	2	1	2	2	0	1	1	1	0	1	1	1	2	1	1	1	1	1
87	3	2	1	1	2	1	2	2	0	1	1	1	0	1	0	1	2	1	1	1	1	1
88	3	2	1	1	2	1	2	2	0	1	1	1	0	2	1	1	2	1	1	1	1	1
89	4	2	1	0	3	1	2	2	1	1	1	1	0	2	1	1	2	0	1	1	1	1
90	3	2	1	1	2	3	2	1	1	1	1	1	0	2	1	1	2	0	1	1	1	1
91	3	2	1	1	3	1	2	1	1	1	1	1	0	1	1	1	2	1	1	1	1	1
92	3	2	1	1	2	2	1	1	0	1	1	1	0	1	1	1	2	0	1	1	1	1
93	3	2	0	1	3	2	1	1	1	1	1	1	0	1	1	1	2	1	1	1	1	1
94	3	2	1	1	3	2	1	1	0	1	1	1	1	1	1	1	2	0	1	1	1	1
95	3	2	1	1	2	2	1	1	1	1	1	1	1	1	1	1	2	1	1	1	1	1
96	3	2	1	1	3	2	1	2	1	1	1	1	1	1	1	1	2	0	1	1	1	1
97	3	2	1	1	3	2	1	2	1	1	1	1	1	1	1	1	2	1	1	1	1	1
98	3	2	1	1	2	2	1	2	0	1	1	1	1	1	1	1	2	1	1	1	1	1
99	3	2	1	1	2	2	1	2	0	1	1	1	0	1	0	1	2	1	1	1	1	1
100	4	2	1	0	2	2	1	2	0	1	1	1	0	1	0	1	2	0	1	1	1	1
101	4	2	1	0	2	2	1	2	0	1	1	1	0	1	0	1	2	0	1	1	1	1
102	4	2	1	0	2	2	1	2	0	1	1	1	1	1	0	1	2	1	1	1	1	1
103	4	2	1	0	3	2	1	2	0	1	1	1	1	1	1	1	2	1	1	1	1	1
104	4	1	0	0	2	2	1	1	0	1	1	1	1	2	1	1	2	1	1	1	1	1
105	4	2	1	0	2	2	1	1	0	1	1	1	0	2	1	1	2	1	1	1	1	1
106	4	2	1	0	2	2	1	1	0	1	1	1	1	2	1	1	2	1	1	1	1	1
107	4	1	0	0	2	2	1	2	0	1	1	1	1	2	1	1	2	1	1	1	1	1
108	4	1	0	0	2	2	1	2	0	1	1	1	0	2	0	1	2	1	1	1	1	1
109	4	1	1	0	2	2	1	2	0	1	1	1	0	2	0	1	2	0	1	1	1	1
110	4	2	1	0	2	2	1	2	0	1	1	1	0	2	1	1	2	1	1	1	1	1
111	4	2	1	0	1	2	1	2	0	1	1	1	0	1	1	1	2	1	1	1	1	1
112	4	1	1	0	1	2	1	2	0	1	1	0	1	1	1	1	2	1	1	1	1	1
113	4	1	0	0	2	2	2	2	1	1	1	1	1	1	1	2	2	1	1	1	1	1
114	4	2	1	0	2	1	1	2	1	1	1	1	1	2	1	1	2	1	1	1	1	1
115	1	2	1	1	0	3	1	1	1	1	1	0	0	1	1	2	2	0	1	1	1	1
116	1	2	1	1	0	3	1	2	0	1	1	1	0	1	1	2	2	1	1	1	1	1
117	1	2	1	1	0	1	1	2	0	1	0	0	0	0	0	1	1	0	0	1	0	0
118	1	2	1	1	0	1	1	2	0	0	1	0	0	1	0	1	0	1	0	1	0	0
119	1	2	1	1	0	1	1	2	0	1	1	1	1	1	1	1	2	1	1	1	1	1
120	1	1	1	1	0	1	1	2	0	1	1	1	0	0	0	0	0	1	0	1	0	0
121	4	1	1	0	1	1	1	2	0	1	1	1	1	1	0	1	2	1	1	1	1	1
122	1	1	1	1	0	1	1	2	0	1	1	1	1	1	1	1	2	1	1	1	1	1
123	1	1	1	1	0	1	1	2	0	0	1	0	0	1	0	1	0	1	0	0	1	0
124	1	1	0	1	0	1	1	2	0	1	0	1	0	0	0	0	1	1	0	1	0	0
125	3	1	1	0	0	1	1	2	0	0	1	0	0	1	0	1	0	1	0	0	1	0
126	1	1	1	1	1	2	2	2	0	1	0	1	0	1	0	0	1	0	0	1	0	0
127	1	2	0	1	3	2	2	2	0	1	1	0	0	0	0	1	0	1	0	1	0	0
128	1	2	1	1	0	2	1	2	0	1	1	1	1	2	1	1	2	1	1	1	1	1
129	1	2	0	1	0	1	2	2	0	0	1	0	0	1	0	0	1	1	0	1	0	0
130	1	2	1	1	3	1	2	1	0	1	1	1	1	1	0	1	2	1	1	1	1	1
131	1	2	1	1	0	1	2	1	0	1	0	1	0	0	1	0	1	0	0	1	0	0
132	1	2	1	1	3	1	2	1	0	0	1	0	0	1	0	1	0	1	0	1	0	0
133	1	2	1	1	0	1	2	1	1	1	1	0	1	1	1	1	2	1	1	1	1	1
134	2	2	1	1	0	2	2	1	0	1	1	1	1	1	1	1	2	1	1	1	1	1
135	1	2	1	1	0	2	1	2	0	1	1	1	1	1	1	1	2	1	1	1	1	1
136	1	2	1	1	0	2	1	2	0	1	0	1	0	1	0	0	0	1	0	0	1	0
137	3	2	1	1	0	2	1	2	0	1	1	1	0	1	1	1	3	1	1	1	1	1
138	1	2	1	0	0	2	1	2	0	1	1	1	0	1	1	1	3	1	1	1	1	1
139	1	2	0	0	0	1	1	1	1	0	1	0	0	1	0	1	0	1	0	0	1	0
140	1	2	1	0	0	1	1	1	1	0	0	1	1	0	1	0	0	1	0	1	0	0
141	1	2	1	0	0	1	1	1	1	1	0	1	0	1	0	1	0	0	0	0	1	0
142	1	2	1	0	3	1	1	1	1	0	0	1	0	0	1	0	1	1	0	1	0	0
143	1	2	1	0	0	1	1	2	0	0	1	0	1	1	0	1	0	0	0	1	0	0
144	3	2	1	1	0	1	1	2	0	1	0	1	0	0	1	1	0	0	0	1	0	0
145	1	2	1	1	0	1	1	2	1	0	1	0	1	1	0	0	0	1	0	1	0	0
146	1	2	1	1	0	1	1	2	0	0	1	0	0	0	0	0	0	1	0	1	0	0
147	4	2	1	0	0	1	1	2	0	0	0	1	0	1	1	0	1	0	0	1	0	0
148	1	2	1	1	0	1	1	2	0	1	1	0	0	0	0	1	0	1	0	0	1	0
149	4	2	0	1	0	1	1	2	0	0	0	1	0	1	0	0	0	1	0	0	1	0
150	1	2	1	1	2	1	1	2	0	1	0	1	0	0	1	0	1	0	0	1	0	0
151	1	2	1	1	2	1	1	2	0	0	1	0	0	1	0	1	1	0	0	1	0	0
152	1	2	1	1	2	1	1	2	0	1	0	1	0	0	0	0	2	0	0	1	0	0
153	1	1	1	1	2	1	1	2	0	1	1	1	1	1	1	1	3	1	1	1	1	1
154	1	2	0	1	2	1	1	1	1	1	0	1	0	0	0	1	0	1	0	1	0	0
155	1	2	1	1	2	1	1	1	0	0	1	1	0	1	0	0	1	0	0	0	1	0
156	1	2	1	1	2	1	1	1	0	1	0	0	0	1	0	1	0	1	0	1	0	0
157	1	2	1	1	2	2	2	1	0	1	1	1	0	1	1	1	3	1	1	1	1	1
158	1	2	1	1	2	2	1	2	1	0	0	1	0	1	1	0	0	1	0	1	0	0
159	1	2	0	1	2	2	1	1	1	1	1	1	0	0	0	1	0	0	0	0	1	0
160	1	2	0	1	2	2	2	1	1	1	1	1	0	1	1	1	3	1	1	1	1	1
161	1	2	1	1	1	2	2	2	1	1	1	1	0	1	1	1	3	1	1	1	1	1
162	2	2	1	0	1	2	1	1	1	0	1	0	0	1	0	0	1	0	0	1	0	0
163	2	2	0	0	0	2	2	1	1	1	0	0	0	1	0	0	1	0	0	1	0	0
164	2	2	1	0	0	2	2	1	1	1	1	1	1	1	1	1	3	1	1	1	1	1
165	2	2	1	0	0	2	1	1	1	1	0	0	0	1	0	1	0	1	0	0	1	0
166	1	2	1	1	0	2	2	2	1	0	1	1	0	0	1	1	0	0	0	1	0	0
167	3	2	1	1	0	1	2	2	1	1	1	1	0	1	1	1	3	1	1	1	0	0
168	2	2	1	0	0	1	2	2	1	1	1	1	1	1	1	1	3	1	1	1	1	1
169	4	2	1	0	0	1	2	2	1	1	1	1	1	1	1	1	3	1	1	1	1	1
170	2	2	1	1	2	1	2	2	1	1	1	1	1	1	1	1	3	1	1	1	1	1
171	3	2	0	0	2	1	2	2	1	1	1	1	1	1	1	1	3	1	1	1	1	1
172	3	2	1	0	2	1	2	2	1	1	0	0	0	1	0	1	0	1	0	1	0	0
173	3	2	0	0	2	1	2	2	1	1	1	1	0	1	0	1	3	1	1	1	1	1
174	3	2	1	0	2	1	2	2	1	1	1	1	0	1	0	1	3	1	1	1	1	1
175	3	2	0	0	2	1	2	2	1	1	1	1	0	1	0	1	3	1	1	1	1	1
176	3	2	1	0	2	1	2	2	1	1	1	1	1	1	0	1	3	1	1	1	1	1
177	3	2	0	0	2	1	1	2	1	1	0	0	0	1	0	1	1	0	0	0	1	0
178	3	2	1	0	2	2	1	2	1	0	0	1	1	0	0	1	0	1	0	0	1	0
179	3	2	1	0	2	2	1	2	0	1	1	1	1	1	1	1	3	1	1	1	1	1
180	3	2	1	0	2	2	1	2	0	1	1	1	1	1	1	1	3	1	1	1	1	1
181	3	2	1	0	2	2	1	2	1	1	1	1	0	1	1	1	3	1	1	1	1	1
182	3	2	1	0	2	2	1	2	1	1	1	1	0	1	1	1	3	1	1	1	1	1
183	2	2	1	1	0	2	1	2	1	1	1	1	0	1	0	1	3	1	1	1	1	1
184	1	2	1	1	0	2	1	2	1	1	1	1	1	2	1	1	3	1	1	1	1	1
185	4	2	0	1	0	2	1	2	1	1	1	1	0	0	0	1	0	0	0	1	0	0
186	2	2	1	0	0	2	1	2	0	1	0	0	1	0	0	1	0	1	0	1	0	0
187	2	2	1	0	0	2	1	2	0	1	1	0	0	1	0	0	0	1	0	0	1	0
188	2	2	0	0	0	1	2	2	0	1	0	1	1	0	0	0	0	0	0	1	1	0
189	3	2	1	0	0	1	2	2	0	1	1	1	0	1	1	1	3	1	1	1	1	1
190	2	1	1	0	0	1	2	2	0	1	1	1	0	1	1	1	3	1	1	1	1	1
191	2	2	1	0	0	1	2	2	0	1	1	1	1	1	1	1	3	1	1	1	1	1
192	2	2	0	0	0	3	2	2	0	1	1	1	2	1	1	1	3	1	1	1	1	1
193	3	2	1	1	0	1	2	2	0	1	1	1	2	1	1	1	3	1	1	1	1	1
194	2	1	1	0	0	1	2	2	0	1	1	1	2	1	1	1	3	1	1	1	1	1
195	2	2	0	0	0	2	1	2	0	1	1	1	2	1	1	1	3	1	1	1	1	1
196	2	2	1	0	0	3	1	2	0	1	1	1	2	1	1	1	3	1	1	1	1	1
197	3	2	0	1	0	2	2	2	0	1	1	1	2	2	1	1	3	1	1	1	1	1
198	2	2	1	0	0	2	1	2	0	1	1	0	0	1	0	1	0	0	0	0	1	0
199	2	2	1	0	0	2	1	2	0	1	1	1	1	1	1	1	3	1	1	1	1	1
200	2	2	1	3	0	1	2	1	0	1	1	1	2	1	1	1	3	1	1	1	1	1
201	2	2	1	3	0	1	2	2	0	1	1	1	1	1	0	1	2	1	1	1	1	1
202	2	1	1	3	0	1	2	1	0	1	1	1	2	1	1	1	2	1	1	1	1	1
203	2	1	1	0	1	1	2	1	0	1	0	1	1	0	0	1	0	0	0	0	1	0
204	2	1	0	3	0	1	2	1	0	1	1	0	0	0	0	1	0	0	0	1	0	0
205	2	2	1	3	0	1	2	1	0	0	1	0	1	0	0	1	0	1	0	1	0	0
206	2	1	0	3	0	1	2	1	0	0	0	1	1	0	0	1	0	1	0	1	0	0
207	2	1	1	3	0	1	2	1	0	1	1	1	1	2	1	1	3	1	1	1	1	1
208	2	2	0	3	0	1	2	1	0	1	1	1	1	2	1	1	3	1	1	1	1	1
209	2	2	0	2	0	1	2	1	0	1	1	1	1	2	1	1	3	1	1	1	1	1
210	2	2	1	3	0	1	2	2	0	1	1	0	1	2	1	1	3	1	1	1	1	1
211	2	1	1	0	1	1	2	1	0	1	1	1	2	2	1	1	3	1	1	1	1	1
212	2	1	1	0	1	1	2	1	1	1	1	1	2	2	0	1	3	1	1	1	1	1
213	2	1	0	3	0	1	2	1	1	1	1	1	1	2	0	1	3	1	1	1	1	1
214	2	1	1	3	0	1	2	1	0	1	1	1	1	1	0	1	3	1	1	1	1	1
215	1	2	1	3	0	2	1	1	0	1	1	1	2	1	1	1	3	1	1	1	1	1
216	2	1	1	3	0	1	2	1	0	1	1	1	2	1	1	1	3	1	1	1	1	1
217	2	1	1	3	0	1	2	1	0	1	1	1	2	1	1	1	2	1	1	1	1	1
218	2	2	1	3	0	1	2	1	1	1	1	1	2	1	1	1	2	1	1	1	1	1
219	2	1	1	3	0	1	2	1	1	1	1	1	2	1	1	1	2	1	1	1	1	1
220	2	2	1	3	0	1	2	1	1	1	1	1	2	1	0	1	3	1	1	1	1	1
221	2	2	0	3	0	1	2	1	1	1	1	1	1	1	0	1	3	1	1	1	1	1
222	2	2	1	0	0	2	1	1	1	1	1	1	1	1	0	1	3	1	1	1	1	1
223	3	2	0	0	1	2	2	1	1	1	1	0	1	0	0	0	0	1	0	1	0	0
224	3	2	0	0	0	2	2	1	1	1	1	1	1	0	0	1	3	1	1	1	1	1
225	3	1	0	2	0	2	1	1	1	1	0	0	1	0	0	0	0	1	0	1	0	0
226	3	2	1	0	0	2	1	1	1	1	1	1	1	0	0	1	3	1	1	1	1	1
227	4	1	0	0	0	2	1	1	1	1	1	1	1	1	0	1	3	1	1	1	1	1
228	3	1	1	0	2	2	2	1	1	1	1	1	0	0	0	1	0	0	0	0	1	0
229	3	1	1	0	2	3	1	1	1	1	1	1	1	0	0	0	0	0	0	0	1	0
230	3	1	0	0	2	2	1	1	1	1	1	1	0	0	0	0	0	1	0	0	1	0
231	3	1	1	0	1	2	1	1	1	0	0	1	0	0	0	1	2	0	0	0	1	0
232	3	1	1	0	1	2	1	1	0	1	1	1	2	0	1	1	3	1	1	1	1	1
233	3	1	0	2	2	2	1	1	0	1	1	1	1	0	1	1	3	1	1	1	1	1
234	3	1	1	0	2	2	1	1	0	1	0	0	0	0	0	1	0	1	0	0	1	0
235	3	1	1	0	2	3	1	1	0	1	1	1	2	0	0	1	3	1	1	1	1	1
236	3	1	1	0	2	3	1	1	0	1	1	1	2	0	1	1	3	1	1	1	1	1
237	3	1	1	0	2	3	1	1	0	1	1	1	2	0	1	1	3	1	1	1	1	1
238	3	1	1	0	2	2	1	1	0	1	1	1	2	0	1	1	3	1	1	1	1	1
239	3	1	1	0	2	3	1	1	0	1	1	1	2	0	1	1	3	1	1	1	1	1
240	3	1	1	0	2	1	1	1	0	1	1	1	2	0	1	1	3	1	1	1	1	1
241	3	1	1	0	3	3	1	1	0	0	0	1	0	0	0	1	0	1	0	0	1	0
242	3	1	1	1	2	3	2	1	0	1	1	1	1	0	1	1	3	1	1	1	1	1
243	3	2	0	0	2	3	1	1	0	1	1	1	2	0	1	1	3	1	1	1	1	1
244	3	1	1	0	2	2	1	1	1	1	1	1	0	0	0	1	0	0	0	0	1	0
245	3	1	1	0	0	1	1	1	1	1	1	0	2	0	0	0	0	0	0	0	1	0
246	1	1	0	0	0	1	1	1	1	1	1	1	2	0	1	1	3	1	1	1	1	1
247	1	1	1	0	0	2	1	1	1	1	1	1	2	1	1	1	3	1	1	1	1	1
248	1	1	0	2	0	2	1	1	1	1	0	0	0	1	0	1	0	0	0	0	1	0
249	2	1	1	0	0	2	1	1	1	1	0	1	0	1	0	1	0	0	0	0	1	0
250	2	1	1	0	0	2	1	1	1	0	1	0	1	0	0	1	0	0	0	0	1	0
251	2	2	1	0	0	2	1	1	1	1	0	1	0	0	0	1	0	1	0	0	1	0
252	2	2	0	0	0	2	1	1	1	0	0	1	0	1	0	0	1	0	0	1	0	0
253	2	1	1	0	0	2	2	1	1	1	1	1	1	1	1	1	3	1	1	1	1	1
254	4	1	0	0	3	2	1	1	1	1	1	1	2	0	1	1	3	1	1	1	1	1
255	4	1	1	0	0	2	1	1	1	1	1	1	1	1	1	1	2	1	1	1	1	1
256	4	1	0	0	0	2	1	1	1	0	0	1	0	1	0	1	0	1	0	1	0	0
257	4	2	1	0	0	2	1	1	0	1	1	1	1	0	1	1	2	1	1	1	1	1
258	4	1	0	0	0	2	1	2	0	1	1	1	2	0	1	1	3	1	1	1	1	1
259	4	1	1	0	0	2	1	2	0	1	1	1	2	0	1	1	3	1	1	1	1	1
260	4	1	1	0	0	2	1	1	0	1	1	1	1	0	1	1	3	1	1	1	1	1
261	4	1	1	0	0	2	1	1	0	1	1	1	2	1	1	1	3	1	1	1	1	1
262	4	2	1	0	1	2	1	1	1	1	0	1	0	1	0	1	0	0	0	1	0	0
263	4	1	1	0	1	2	1	1	1	1	0	0	0	0	1	0	0	1	0	1	0	0
264	4	1	0	0	0	2	1	1	1	0	1	1	0	0	0	0	1	1	0	1	0	0
265	4	1	1	2	0	2	1	2	1	1	0	0	1	1	0	1	0	0	0	0	1	0
266	1	1	1	1	0	2	1	2	1	0	1	1	0	0	0	1	0	1	0	0	1	0
267	4	1	1	1	0	2	1	2	1	1	0	1	0	1	0	0	1	0	0	1	0	0
268	4	1	1	1	0	1	1	2	1	1	1	1	2	1	0	1	3	1	1	1	1	1
269	4	1	1	1	0	1	1	2	1	1	1	1	2	1	0	1	3	1	1	1	1	1
270	4	1	1	1	0	1	1	1	1	1	1	1	2	1	1	1	2	1	1	1	1	1
271	4	1	1	1	0	1	1	1	1	0	0	1	0	1	0	1	0	1	0	0	1	0
272	4	1	1	1	1	1	1	1	1	1	0	0	2	0	0	1	0	0	0	0	1	0
273	4	1	1	1	1	1	1	1	1	1	1	1	2	1	1	1	3	1	1	1	1	1
274	4	1	0	1	0	1	1	2	1	1	1	1	1	1	1	1	3	1	1	1	1	1
275	4	1	1	1	0	3	1	1	1	1	1	1	1	1	1	1	3	1	1	1	1	1
276	4	1	1	1	0	1	1	1	1	1	1	1	2	1	1	1	3	1	1	1	1	1
277	4	1	1	1	0	1	1	1	1	1	1	1	2	1	1	1	3	1	1	1	1	1
278	4	1	1	1	0	1	1	1	1	1	1	1	2	1	1	1	3	1	1	1	1	1
279	3	1	1	1	0	3	1	1	1	0	0	1	1	0	0	0	1	1	0	1	0	0
280	3	1	1	1	0	1	1	1	1	0	0	0	0	1	0	1	1	1	0	0	1	0
281	3	1	1	1	1	1	1	1	1	1	1	1	2	0	1	1	3	1	1	1	1	1
282	3	1	1	1	1	1	1	1	1	1	1	1	2	0	1	1	3	1	1	1	1	1
283	3	1	0	1	0	3	1	2	0	0	0	1	1	0	1	1	1	1	1	1	1	1
284	3	1	1	1	0	3	1	1	1	1	0	0	0	1	0	1	1	0	0	1	0	0
285	3	1	1	1	0	1	1	2	1	1	1	1	2	0	1	1	3	1	1	1	1	1
286	3	2	1	1	0	1	1	1	1	0	0	0	1	1	0	0	1	1	0	0	1	0
287	3	1	1	1	0	1	1	2	0	1	1	1	2	1	1	1	3	1	1	1	1	1
288	3	1	1	1	0	1	1	2	0	1	1	1	2	1	0	1	3	1	1	1	1	1
289	3	1	1	1	0	3	1	2	0	1	1	1	2	1	0	1	3	1	1	1	1	1
290	3	1	1	1	0	3	1	0	0	1	1	0	0	1	0	0	0	1	0	0	1	0
291	3	2	0	1	0	1	1	2	1	1	1	1	1	1	1	1	1	1	1	1	1	1
292	3	1	1	1	0	3	1	2	0	1	1	1	1	0	1	1	3	1	1	1	1	1
293	3	1	0	1	3	1	1	2	0	1	1	1	2	0	1	1	2	1	1	1	1	1
294	3	1	1	1	0	1	1	2	0	1	1	1	1	1	1	1	1	1	1	1	1	1
295	3	1	0	1	0	1	1	0	0	0	0	0	0	1	0	0	0	1	0	1	0	0
296	3	1	1	1	0	1	1	0	0	0	1	0	0	0	1	1	0	1	0	1	0	0
297	3	1	0	1	0	1	1	2	0	1	1	1	2	0	1	1	3	1	1	1	1	1
298	3	1	1	1	0	3	1	2	0	1	1	1	2	1	1	1	3	1	1	1	1	1
299	3	1	1	1	0	3	1	2	0	1	1	1	1	1	1	1	3	1	1	1	1	1
300	3	1	1	1	0	1	1	2	0	1	1	1	0	0	1	1	2	1	1	1	1	1
301	3	1	1	1	2	3	1	2	0	1	1	1	0	0	1	1	2	1	1	1	1	1
302	3	1	0	0	1	3	1	2	1	1	1	1	0	1	1	1	2	1	1	1	1	1
303	3	1	1	0	2	1	1	2	1	1	1	1	1	1	1	1	2	1	1	1	1	1
304	2	1	1	0	2	2	1	2	1	1	1	1	1	1	1	1	2	1	1	1	1	1
305	2	2	1	0	2	3	1	2	0	1	1	1	0	0	1	1	3	1	1	1	1	1
306	2	1	1	2	2	3	1	2	0	1	1	1	0	0	1	1	3	0	1	1	1	1
307	2	1	0	0	2	3	1	2	1	1	1	1	1	0	1	1	3	0	1	1	1	1
308	2	1	0	0	2	2	1	2	1	1	1	1	1	0	0	1	3	1	1	1	1	1
309	2	1	1	0	2	2	1	2	0	1	1	1	1	0	0	1	3	0	1	1	1	1
310	2	1	1	0	2	2	1	2	1	1	1	1	1	1	0	1	3	1	1	1	1	1
311	2	1	1	0	2	2	1	2	0	1	1	1	0	0	1	1	3	0	1	0	1	0
312	2	1	1	0	2	2	2	2	0	1	1	1	1	0	1	1	3	1	1	1	1	1
313	2	1	1	0	2	2	2	2	0	1	1	1	1	2	1	1	2	1	1	1	1	1
314	2	1	1	0	2	2	2	2	0	1	1	1	1	2	1	1	3	0	1	0	1	0
315	2	1	1	0	2	2	2	2	1	1	0	1	1	0	1	1	3	0	1	1	0	0
316	2	1	1	0	2	3	1	2	1	1	1	1	1	2	1	1	2	0	1	1	1	1
317	2	1	0	0	2	1	2	2	1	1	1	1	1	1	1	1	2	0	1	1	1	1
318	2	1	0	0	2	1	2	2	1	1	1	1	1	1	1	1	2	1	1	1	1	1
319	2	1	0	1	2	3	2	2	0	1	1	1	1	1	1	1	2	1	1	1	1	1
320	2	1	1	0	2	1	2	2	0	1	1	1	0	1	1	1	2	0	1	1	1	1
321	2	1	1	0	2	3	1	2	0	1	1	1	0	0	1	1	2	0	1	1	1	1
322	2	1	1	0	2	1	2	2	0	1	1	0	0	1	1	1	2	0	1	1	1	1
323	2	1	1	0	1	3	2	2	0	1	1	1	1	1	1	1	2	0	1	1	1	1
324	2	2	1	0	2	3	2	2	0	1	1	1	1	1	1	1	2	1	1	1	1	1
325	2	1	1	0	2	2	2	2	0	1	1	1	1	0	1	1	2	1	1	1	1	1
326	3	1	1	0	2	2	2	2	0	1	1	1	0	0	1	1	2	1	1	1	1	1
327	3	1	1	0	2	1	2	2	0	1	1	1	0	1	1	1	2	1	1	1	1	1
328	3	2	1	0	2	1	1	2	0	1	1	1	1	0	1	1	2	1	1	1	1	1
329	3	1	1	0	2	1	1	1	0	1	1	1	1	1	1	1	2	1	1	1	1	1
330	3	1	1	0	2	1	1	2	0	1	0	1	0	0	1	1	3	1	1	0	1	0
331	3	1	0	0	2	1	2	2	0	1	1	1	1	1	1	1	2	1	1	1	1	1
332	3	1	0	0	2	3	1	1	0	1	0	1	1	1	1	1	3	1	1	1	0	0
333	3	1	0	0	2	1	1	1	0	1	1	1	1	1	1	1	2	1	1	1	1	1
334	3	1	1	0	2	1	1	1	0	1	1	1	1	0	1	1	2	1	1	1	1	1
335	3	1	1	0	2	3	2	1	0	1	1	1	1	1	1	1	2	1	1	1	1	1
336	3	1	1	1	2	1	1	1	0	1	0	1	1	1	1	1	2	1	1	1	1	1
337	3	1	1	1	2	3	1	1	0	1	1	1	1	1	1	1	3	1	1	1	1	1
338	3	2	1	1	0	3	1	1	0	1	1	1	1	1	1	1	3	1	1	1	1	1
339	3	1	1	1	2	2	1	1	0	1	1	1	1	1	1	1	3	1	1	1	1	1
340	3	1	1	1	2	3	2	1	0	1	1	1	1	2	1	1	3	1	1	1	1	1
341	1	1	1	1	2	3	2	1	0	1	1	1	1	2	1	1	3	1	1	1	1	1
342	3	1	1	0	2	3	2	1	0	1	0	1	1	2	1	1	3	1	1	1	1	1
343	3	1	1	1	2	2	2	1	0	1	1	1	1	1	1	1	3	1	1	1	1	1
344	3	1	1	1	0	2	1	1	0	1	1	1	1	1	1	1	3	1	1	1	1	1
345	3	1	1	1	2	3	1	2	0	1	1	1	1	1	1	1	3	1	1	1	1	1
346	3	1	0	1	2	2	1	2	0	1	1	1	1	1	1	1	3	1	1	1	1	1
347	3	1	0	1	2	2	1	2	0	1	1	1	1	1	0	1	3	1	1	1	1	1
348	2	1	0	0	2	2	1	2	0	1	1	1	1	1	0	1	3	1	1	1	1	1
349	2	1	0	0	2	1	2	2	0	1	1	1	1	1	0	1	3	1	1	1	1	1
350	2	1	1	0	2	1	2	1	0	1	1	1	1	1	1	1	3	1	1	1	1	1
351	1	1	1	0	2	1	2	2	0	1	1	1	0	1	1	1	3	1	1	1	1	1
352	1	1	1	0	2	2	1	1	0	1	1	1	1	1	1	1	3	1	1	1	0	0
353	3	1	1	0	2	2	2	1	0	1	1	1	1	1	1	1	3	0	1	1	1	1
354	2	1	1	0	2	2	1	1	0	1	1	1	1	1	1	1	3	0	1	1	1	1
355	2	2	1	0	2	2	1	2	0	1	1	1	0	1	1	1	3	1	1	1	1	1
356	2	1	1	0	2	2	1	1	1	1	1	1	0	1	1	1	3	1	1	1	1	1
357	2	1	1	0	2	1	2	1	1	1	1	1	1	1	1	1	3	0	1	1	0	0
358	2	1	1	0	2	1	2	2	0	1	1	1	1	1	1	1	3	0	1	1	1	1
359	2	1	1	0	2	2	1	2	1	1	1	1	1	1	1	1	3	0	1	1	1	1
360	2	1	1	0	2	2	1	2	0	1	1	1	1	1	1	1	3	1	1	1	1	1
361	2	1	1	0	2	3	2	2	0	1	1	1	1	1	1	1	3	0	1	1	1	1
362	2	1	1	0	2	3	2	2	0	1	1	1	1	1	1	1	3	1	1	1	1	1
363	2	1	1	0	0	3	1	2	0	1	1	1	1	1	1	1	3	1	1	1	1	1
364	2	1	1	0	2	3	1	2	0	1	1	1	1	1	1	1	3	0	1	1	1	1
365	2	1	1	0	2	3	1	2	0	1	1	1	1	1	1	1	3	1	1	1	1	1
366	2	1	1	0	2	1	1	2	0	1	1	1	0	1	1	1	3	1	1	1	1	1
367	2	1	1	0	2	1	2	2	1	1	1	1	1	2	1	1	3	1	1	1	1	1
368	2	1	1	0	2	3	1	1	1	1	1	1	1	1	1	1	3	1	1	1	1	1
369	4	1	1	0	2	1	1	2	0	1	1	1	1	1	1	1	3	0	1	1	1	1
370	4	1	1	0	2	3	1	1	1	1	1	1	1	1	1	1	3	1	1	1	1	1
371	4	1	1	2	2	2	1	2	0	1	1	1	1	1	1	1	3	1	1	1	1	1
372	3	1	1	2	1	2	1	2	1	1	1	1	1	1	1	1	3	1	1	1	1	1
373	3	1	1	2	2	3	1	2	1	1	1	1	1	1	0	1	3	1	1	1	1	1
374	3	1	1	2	2	3	1	1	1	1	1	1	1	1	0	1	3	1	1	1	1	1
375	3	1	1	2	0	3	1	2	1	1	1	1	1	1	0	1	3	0	1	1	1	1
376	3	1	1	2	0	2	1	2	1	1	1	1	1	1	1	1	3	0	1	1	1	1
377	3	1	1	2	0	3	1	2	1	1	1	1	1	2	1	1	3	0	1	1	1	1
378	3	2	1	3	2	1	2	2	1	1	1	1	0	2	1	1	3	0	1	1	1	1
379	3	2	1	1	2	3	2	2	1	1	1	1	0	2	1	1	3	0	1	1	1	1
380	3	2	1	1	2	1	2	2	1	1	1	1	1	2	1	1	3	0	1	1	1	1
381	3	1	1	1	2	1	2	2	0	1	1	1	1	0	1	1	3	0	1	1	1	1
382	3	2	1	1	0	2	1	2	1	1	1	1	1	2	1	1	3	0	1	1	1	1
383	3	1	1	1	2	2	2	2	1	1	1	1	1	2	1	1	3	0	1	1	1	1
384	3	1	1	0	1	2	1	2	1	1	1	1	1	0	1	1	3	0	1	1	1	1
385	3	1	1	0	2	2	1	2	1	1	1	1	1	0	1	1	3	0	1	1	1	1
386	3	1	1	1	2	2	1	2	0	1	1	1	1	0	1	2	3	0	1	1	0	0
387	3	1	1	3	2	3	1	2	1	1	1	1	1	2	1	1	3	1	1	1	1	1
388	3	2	1	1	1	2	1	2	1	1	1	1	1	2	0	1	3	1	1	1	1	1
389	4	1	1	1	2	2	1	2	1	1	1	1	1	2	0	1	3	0	1	1	1	1
390	4	1	0	1	2	2	1	2	1	1	1	1	0	1	1	1	3	1	1	0	0	0
